# Supplementary material for: Effects of 6PPD-Quinone on Human Liver Cell Lines as Revealed with Cell Viability Assay and Metabolomics Analysis
Source: Toxics. 2024 May 26;12(6):389. doi: 10.3390/toxics12060389 (PMC11209231; doi:10.3390/toxics12060389)
Supplement: Supplementary file 1 [file toxics-12-00389-s001.zip]

Archive with 1 entries (1 files):
- toxics-3007700-supplementary.pdf
